# Supplementary material for: Cross-Correlated Motions in Azidolysozyme
Source: Molecules. 2022 Jan 27;27(3):839. doi: 10.3390/molecules27030839 (PMC8838508; doi:10.3390/molecules27030839)
Supplement: Supplementary file 1 [file molecules-27-00839-s001.zip]

Archive with 1 entries (1 files):
- molecules-1506906-supplementary.pdf
